# Supplementary material for: The Effects of Cucumber Mosaic Virus and Its 2a and 2b Proteins on Interactions of Tomato Plants with the Aphid Vectors Myzus persicae and Macrosiphum euphorbiae
Source: Viruses. 2022 Aug 1;14(8):1703. doi: 10.3390/v14081703 (PMC9416248; doi:10.3390/v14081703)
Supplement: Supplementary file 1 [file viruses-14-01703-s001.zip]

Archive with 2 entries (2 files):
- Revised Supp figures draft VIRUSES .pdf
- Supplementary Spreadsheet 1_ Arinaitwe et al., FV.xlsx
